# Supplementary material for: Enhanced Nitrate Reduction Performance of Cu-Doped Nanoporous Co2P Electrocatalyst
Source: Nanomaterials (Basel). 2025 May 17;15(10):753. doi: 10.3390/nano15100753 (PMC12114531; doi:10.3390/nano15100753)
Supplement: Supplementary file 1 [file nanomaterials-15-00753-s001.zip]

Archive with 1 entries (1 files):
- nanomaterials-3627726-supplementary.pdf
